# Supplementary material for: Differences in Bacterial Communities of Retail Raw Pork in Different Market Types in Hangzhou, China
Source: Foods. 2023 Sep 7;12(18):3357. doi: 10.3390/foods12183357 (PMC10529276; doi:10.3390/foods12183357)
Supplement: Supplementary file 1 [file foods-12-03357-s001.zip]

Archive with 1 entries (1 files):
- foods-2582001-supplementary.pdf
